# Supplementary material for: Snakebite envenoming: A systematic review and meta-analysis of global morbidity and mortality
Source: PLoS Negl Trop Dis. 2024 Apr 4;18(4):e0012080. doi: 10.1371/journal.pntd.0012080 (PMC11020954; doi:10.1371/journal.pntd.0012080)
Supplement: S1 Study-wise Description — (XLSX) [file pntd.0012080.s004.xlsx]

## Sheet: Summary_studywise (2)
% within category	Gender			Occupation								Area of residence				Snake type			Location/place of bite							Season						Bite time			Location of bite				Severity of envenomation				First-aid recieved			Treatment type
First author	Male	Female	Unknown	Farming/ agriculture	Labourer/farm Labourer	House wife	Service	Unemployed	Student	Others	Unknown	Rural	Urban	Peri-urban	Unknown	Venomous	Non-venomous	Unknown	During agricultural activities	Traveling on a road or path	At home during domestic activities/sleeping/around home	Fishing/water	Outdoor area/working	Other	Unknown	Summer	Monsoon/rainy	Spring	Autumn	Winter	Other/no information	Day	Night	Unknown	Lower limb	Upper limb	Others	Unknown/no information	Mild	Moderate	Severe	No information	Yes	No	Unknown	Traditional	Hospital	No treatment	Other
Albuquerque PL et al (1)	70.7432	29.2568	0	18.8147	0	0	0	0	0	6.20884	74.9765	43.4619	52.3989	0	4.13923	23.8946	20.0376	56.0677																	33.7723	12.5118	0.752587	52.9633	6.67921	8.4666	8.74882	76.1054
Alcoba G et al (2)	53.0303	46.9697	0	60.6061	0	0	4.54545	3.0303	28.7879	3.0303	0	100	0	0	0	3.0303	0	96.9697								0	71.2121	0	0	0	28.7879	65.1515	0	34.8485	75.7576	0	0	24.2424	30.303	25.7576	30.303	13.6364
Alcoba G et al (3)	31.9277	58.4337	9.63855	57.2289	20.4819	0	7.83133	0	0	11.4458	3.01205	100	0	0	0	59.6386	0	40.3614																	66.2651	23.494	0.60241	9.63855	41.5663	22.8916	25.9036	9.63855	69.8795	20.4819	9.63855
Arfaoui et al (4)	52.6353	45.8187	1.54603									26.9852	4.00562	0	69.0091											26.4933	0	26.423	12.298	10.4708	24.3148	67.2523	8.22207	24.5257					2.60014	22.6985	6.95713	67.7442
Bhargava S et al (5)	21.6781	8.77193	69.55
Blaylock R (6)	48.048	51.952	0									100	0	0	0	86.7868	0	13.2132								77.7778	0	11.1111	0	11.1111	0	40.5405	42.6426	16.8168	84.6847	14.1141	3.003	0	89.4895	1.8018	8.10811	0.600601
Buchanan et al (7)	71.0682	28.9318	0													62.908	37.092	0																	48.9614	48.0712	2.96736	0	75.9644	20.9199	2.81899	0.296736
Ceesay B et al (8)	56.3404	43.6596	0																							18.9035	81.0965	0	0	0	0
Ceron K et al (9)	75.898	24.102	0													86.8894	3.01724	10.0934																					51.0237	33.4052	8.31537	7.25575
Cesaretli et al (10)	54.9091	42.5455	2.54545																																				6.18182	10.1818	2.18182	80.9091
Chafiq F et al (11)	59.9084	40.0916	0									76.9759	23.0241	0	0	3.89462	0	96.1054								42.0389	0	43.9863	0	0	13.9748								16.3803	33.4479	49.7136	0.45819
Chen CK et al (12)	70.5617	29.4383	0
Chippaux JP (3)
Costa M et al (14)	75.6971	24.3029	0	5.62804	0	0	0	0	0	15.3236	79.0483	62.727	28.4472	1.96981	6.85597	58.1223	19.647	22.2307																	63.1364	25.7355	11.1282	0	61.1154	15.0934	23.7913	0
Curic I et al (15)	52.7859	47.2141	0	62.7566	24.0469	0	0	0	0	13.1965	0																								43.695	56.0117	0.293255	0	14.3695	81.2317	4.39883	0				0	100	0	0
Currie BJ et al (16)	62.5	30.5556	6.94444									21.7593	71.2963	0	6.94444	50.463	21.7593	27.7778
Dehghani et al (17)	96	4	0									68	32	0	0	20	0	80								60	0	0	8	0	32				36	60	4	0
Dehghani R et al (18)	66.1253	33.8747	0									72.2931	27.7069	0	0																				55.1237	39.0371	5.85847	-0.0193349
Dehghani R et al (19)
Dehghani R et al (19)	70.7342	29.2658	0									68.436	31.564	0	0																				0	0	0	100
Ebrahimi V et al (20)	69.7436	30.2564	0	61.0256	0	25.1282	3.07692	0	10.7692	0	0	79.4872	20.5128	0	0				0	0	20.5128	0	0	79.4872	0	51.2821	0	32.3077	8.71795	7.69231	0	47.1795	52.8205	0	50.2564	47.1795	2.5641	0	32.3077	56.9231	10.7692	0
Ediriweera et al (21)
Farooq et al (22)																																														58.7838	0	41.2162	0
Francis Okumu Ochola et al (23)	51.1364	48.8636	0																																75	22.7273	2.27273	0
Gajbhiye R et al (24)	52.4138	47.5862	0													75.8621	24.1379	0														48.9655	51.0345	0	58.6207	27.5862	4.82759	8.96552
Gampini S et al (25)
Gonzalez-Andrade F and Chippaux JP (26)	42.8668	24.3818	32.7514													62.1875	5.06114	32.7514
Gupt A et al (27)	46.4789	53.5211	0									93.9638	6.03622	0	0	34.4064	65.5936	0																	11.8712	13.4809	0.201207	74.4467					5.4326	94.5674	0
H. Khalid and R. S. Azrag (28)	58.9994	41.0006	0
Hansson et al (29)
Hattimy et al (30)	56.7949	41.0132	2.19191									74.7	25.3	0	0				0	0	28.8358	0	8.13444	48.9528	14.077	39.4545	0	33.0248	12.226	7.16025	8.13444
Hossain J et al (31)	65.5556	34.4444	0	13.3333	16.6667	17.7778	0	11.1111	28.8889	12.2222	0	92.2222	7.77778	0	0				14.4444	25.5556	33.3333	26.6667	0	0	0							55.5556	44.4444	0	63.3333	18.8889	17.7778	0								61.1111	16.6667	3.33333	18.8889
Iliev YT et al (32)	47.0588	52.9412	0									38.2353	61.7647	0	0																	91.1765	8.82353	0	54.4118	45.5882	0	0								0	100	0	0
Jamali et al (33)	74.3885	25.6115	0	42.3022	28.0576	12.8058	2.44604	0	0	14.3885	0															43.3094	0	0	0	0	56.6906				80	17.8417	2.15827	0
Johnston CI et al (34)	73.3204	26.6796	0													46.3824	0	53.6176	8.26873	47.1576	0	0	0	14.4703	30.1034										52.5194	41.7313	0.968992	4.78036					84.2377	15.7623	0
Karki et al (35)	39.6226	60.3774	0																													50.566	31.6981	17.7358	53.5849	43.3962	3.01887	0
Kassiri H et al (36)	73.5294	26.4706	0									43.1373	56.8627	0	0											44.1176	0	44.1176	8.82353	2.94118	0	35.2941	64.7059	0	60.7843	35.2941	3.92157	0
Kharat R and Kedare R (37)	62.0408	37.9592	0	17.1429	56.3265	0	0	0	0	26.5306	0	91.4286	8.57143	0	0	62.449	37.551	0	50.6122	0	9.79592	0	0	16.3265	23.2653	26.9388	51.8367	0	0	21.2245	0				60.8163	35.5102	3.67347	0					78.3673	21.6327	0
Leite Rde S et al (38)	80.3419	19.6581	0									78.3476	19.6581	0	1.9943	84.3305	0	15.6695	17.094	0	0	0	0	7.12251	75.7835										72.9345	23.0769	0.854701	3.1339								0	100	0	0
Lucsic B et al (39)	50.9225	49.0775	0	54.9815	0	0	0	0	0	45.0185	0					100	0	0																	42.0664	57.0111	0.922509	0	55.7196	25.8303	18.4502	0	25.0923	74.9077	0
Machado C et al (40)	78.3628	21.4315	0.205677													100	0	0																					45.9893	30.7692	8.59729	14.6442
Magar CT et al (41)	46.0031	53.9969	0													9.15201	90.848	0																	52.1522	30.6735	2.1593	15.015					12.2551	87.7449	0
Mahmood MA et al (42)	58.3333	41.6667	0									100	0	0	0	25	12.5	62.5
Majumder et al (43)	62.7387	37.2613	0
Oliveira HFA et a (44)	75.6579	24.3421	0	1.97368	0	0.986842	0.328947	0	6.25	1.31579	89.1447	90.7895	7.89474	0.328947	0.986842	82.2368	0	17.7632																	64.1447	30.2632	2.30263	3.28947	57.8947	29.6053	3.94737	8.55263
Oliveira LP et al (45)	64.8485	35.1515	0	21.2121	0	15.1515	0	0	32.1212	31.5152	0	53.9394	46.0606	0	0	79.3939	9.69697	10.9091								35.7576	64.2424	0	0	0	0				83.0303	11.5152	3.0303	2.42424	72.7273	21.8182	5.45455	0
Pandey DP (46)	53.9799	46.0201	0	59.0119	0	5.99268	0	0	26.9899	8.00549	0								32.022	13.9982	38.9753	4.98628	6.03843	3.97987	0	65.0046	0	20.9973	10.0183	3.97987	0	47.9872	52.0128	0	66.011	27.9963	5.99268	0	0	0	0	100
Pandey et al (47)	43.9076	56.0924	0	22.6891	3.9916	33.8235	1.05042	0	28.3613	10.084	0					29.8319	70.1681	0	22.6891	14.7059	42.2269	1.05042	13.8655	4.62185	0.840336										63.6555	25.6303	4.62185	6.09244					68.2773	31.7227	0	67.437	0	32.563	0
Parajuli et al (48)
Patino RSP et al (49)	60.9023	39.0977	0									72.9323	18.0451	0	9.02256	68.4211	0	31.5789	45.8647	28.5714	9.77444	0	0	0	15.7895							42.8571	45.1128	12.0301	59.3985	38.3459	2.25564	0	18.0451	53.3835	28.5714	0	42.8571	57.1429	0	0	100	0	0
Pecchio M et al (50)	71.2821	28.7179	0													47.6923	0	52.3077														49.4872	48.9744	1.53846	67.9487	24.8718	7.17949	0	7.94872	42.5641	0.769231	13.8462				0	100	0	0
Rahman R et al (51)				19.3878	8.16327	29.5918	0	0	20.4082	22.449	0								18.3673	28.5714	15.3061	14.2857	0	23.4694	0																		100	0	0	96.9388	3.06122	0	0
Rai A et al (52)	60.3912	39.6088	0
Roriz et al (53)	88.0435	11.9565	0	0	58.6957	0	0	0	1.08696	28.2609	11.9565																								79.3478	7.6087	1.08696	11.9565	21.7391	22.8261	43.4783	11.9565				0	100	0	0
Ruha AM et al (54)	69.3333	30.6667	0													98.2222	0	1.77778																	54.4444	44.8889	0.666667	0					10.2222	89.7778	0
Sarkhel S et al (55)	61.6044	38.3956	0													58.2364	0	41.7636																					15.3092	20.5144	11.2676	49.7857
Sasa M and Segura Cano SE (56)	70.1053	29.8947	0													61.4737	0.631579	37.8947	18.1053	0	24.8421	0	0	2.31579	54.7368										58.1053	38.9474	2.94737	0	20.6316	34.3158	7.15789	37.8947
Schneider et al (57)	65.9202	20.317	13.7627																																76.2171	18.2224	4.66725	0.893194	51.3964	36.1366	7.51667	4.95031
Senek MZF et al (58)	61.4981	38.5019	0	12.3596	0	5.39326	12.5094	10.412	5.01873	1.87266	52.4345	65.0187	8.46442	26.5169	0	81.8727	18.1273	0	20.6742	1.49813	10.6367	0	57.9026	4.19476	5.09363	55.8801	0	15.8052	28.3146	0	0	70.3371	29.6629	0	3.22097	5.76779	91.0112	0	88.015	9.21348	2.77154	0
Silva et al (59)	76.6917	23.3083	0	48.1203	0	3.7594	0	0	24.812	23.3083	0	85.7143	14.2857	0	0	88.7218	11.2782	0								0	59.3985	0	0	0	40.6015	0	0	100	85.7143	12.0301	2.25564	0	44.3609	32.3308	12.0301	0
Tavares AV et al (60)	76.3167	23.6833	0									63.266	28.2213	2.51739	5.99536	57.9662	22.2921	19.7416																	64.8559	25.1408	1.65618	8.34713	63.9285	20.4704	3.21298	12.3882
Tchoffo et al (61)	38.3721	61.6279	0	47.4806	0	13.5659	19.7674	0	11.2403	7.94574	0															0	0	0	0	0	100	70.3488	29.4574	0.193798	64.5349	32.7519	2.71318	0
Vongphoumy I et al (62)	74.2857	25.7143	0									100	0	0	0	25.7143	68.5714	5.71429								2.85714	97.1429	0	0	0	0															100	0	0	0
Vongphoumy I et al (62)	72.1519	27.8481	0									100	0	0	0	83.5443	3.79747	12.6582								39.2405	60.7595	0	0	0	0				70.8861	20.2532	0	8.86076								100	0	0	0
Wood et al (63)	50.8532	49.1468	0													60.7509	0	39.2491																					0	0	9.32878	90.6712				0	100	0	0
Reference:
1. Albuquerque PL, Silva Junior GB, Jacinto CN, Lima CB, Lima JB, Veras MdSB, et al. Epidemiological profile of snakebite accidents in a metropolitan area of northeast Brazil. Revista do Instituto de Medicina Tropical de São Paulo. 2013;55:347-51.
2. Alcoba G, Chabloz M, Eyong J, Wanda F, Ochoa C, Comte E, et al. Snakebite epidemiology and health-seeking behavior in Akonolinga health district, Cameroon: cross-sectional study. PLoS neglected tropical diseases. 2020;14(6):e0008334.
3. Alcoba G, Sharma SK, Bolon I, Ochoa C, Martins SB, Subedi M, et al. Snakebite epidemiology in humans and domestic animals across the Terai region in Nepal: a multicluster random survey. The Lancet Global Health. 2022;10(3):e398-e408.
4. Arfaoui A, Hmimou R, Ouammi L, Soulaymani A, Mokhtari A, Chafiq F, et al. Epidemiological profile of snakebites in Morocco. Journal of Venomous Animals and Toxins including Tropical Diseases. 2009;15:653-66.
5. Bhargava S, Kaur R, Singh R. Epidemiological profile of snake-bite cases from Haryana: A five year (2011–2015) retrospective study. Journal of forensic and legal medicine. 2018;54:9-13.
6. Blaylock R. Epidemiology of snakebite in Eshowe, KwaZulu-Natal, South Africa. Toxicon. 2004;43(2):159-66.
7. Buchanan J, Thurman J, Hargis C, Kirkpatrick L, Huecker M. Snakebites reported to the Kentucky Regional Poison Control Centers for the years 2012-2016. Wilderness & Environmental Medicine. 2021;32(2):143-8.
8. Ceesay B, Taal A, Kalisa M, Odikro MA, Agbope D, Kenu E. Analysis of snakebite data in Volta and Oti Regions, Ghana, 2019. Pan African Medical Journal. 2021;40(1).
9. Ceron K, Vieira C, Carvalho PS, Carrillo JFC, Alonso J, Santana DJ. Epidemiology of snake envenomation from Mato Grosso do Sul, Brazil. PLoS Neglected Tropical Diseases. 2021;15(9):e0009737.
10. Cesaretli Y, Ozkan O. Snakebites in Turkey: epidemiological and clinical aspects between the years 1995 and 2004. Journal of Venomous Animals and Toxins Including Tropical Diseases. 2010;16:579-86.
11. Chafiq F, Hattimy FE, Rhalem N, Chippaux J-P, Soulaymani A, Mokhtari A, et al. Snakebites notified to the poison control center of Morocco between 2009 and 2013. Journal of venomous animals and toxins including tropical diseases. 2016;22.
12. Chen C-K, Lin C-C, Shih F-Y, Chaou C-H, Lin JC-C, Lai T-I, et al. Population-based study of venomous snakebite in Taiwan. Journal of Acute Medicine. 2015;5(2):38-42.
13. Chippaux J-P. Epidemiology of envenomations by terrestrial venomous animals in Brazil based on case reporting: from obvious facts to contingencies. Journal of venomous animals and toxins including tropical diseases. 2015;21:1-17.
14. Costa MKBd, Fonseca CSd, Navoni JA, Freire EMX. Snakebite accidents in Rio Grande do Norte state, Brazil: Epidemiology, health management and influence of the environmental scenario. Tropical Medicine & International Health. 2019;24(4):432-41.
15. Curić I, Curić S, Bradarić I, Bubalo P, Bebek-Ivanković H, Nikolić J, et al. Snakebites in Mostar region, Bosnia and Herzegovina. Collegium antropologicum. 2009;33(2):93-8.
16. Currie BJ. Snakebite in tropical Australia: a prospective study in the “Top End” of the Northern Territory. Medical Journal of Australia. 2004;181(11-12):693-7.
17. Dehghani R, Rabani D, Shahi MP, Jazayeri M, Bidgoli MS. Incidence of snake bites in Kashan, Iran during an eight year period (2004-2011). Archives of trauma research. 2012;1(2):67.
18. Dehghani R, Dadpour B, Mehrpour O. Epidemiological profile of snakebite in Iran, 2009-2010 based on information of Ministry of Health and Medical Education. International journal of medical toxicology and forensic medicine. 2014;4(2):33-41.
19. Dehghani R, Fathi B, Shahi MP, Jazayeri M. Ten years of snakebites in Iran. Toxicon. 2014;90:291-8.
20. Ebrahimi V, Hamdami E, Khademian M, Moemenbellah-Fard M, Vazirianzadeh B. Epidemiologic prediction of snake bites in tropical south Iran: Using seasonal time series methods. Clinical Epidemiology and Global Health. 2018;6(4):208-15.
21. Ediriweera DS, Kasthuriratne A, Pathmeswaran A, Gunawardene NK, Jayamanne SF, Murray K, et al. Evaluating spatiotemporal dynamics of snakebite in Sri Lanka: Monthly incidence mapping from a national representative survey sample. PLoS neglected tropical diseases. 2021;15(6):e0009447.
22. Farooq H, Bero C, Guilengue Y, Elias C, Massingue Y, Mucopote I, et al. Snakebite incidence in rural sub-Saharan Africa might be severely underestimated. Toxicon. 2022;219:106932.
23. Ochola FO, Okumu MO, Muchemi GM, Mbaria JM, Gikunju JK. Epidemiology of snake bites in selected areas of Kenya. Pan African Medical Journal. 2018;29(1):1-14.
24. Gajbhiye R, Khan S, Kokate P, Mashal I, Kharat S, Bodade S, et al. Incidence & management practices of snakebite: A retrospective study at Sub-District Hospital, Dahanu, Maharashtra, India. The Indian Journal of Medical Research. 2019;150(4):412.
25. Gampini S, Nassouri S, Chippaux J-P, Semde R. Retrospective study on the incidence of envenomation and accessibility to antivenom in Burkina Faso. Journal of Venomous Animals and Toxins including Tropical Diseases. 2016;22.
26. González-Andrade F, Chippaux J-P. Snake bite envenomation in Ecuador. Transactions of the Royal Society of Tropical Medicine and Hygiene. 2010;104(9):588-91.
27. Gupt A, Bhatnagar T, Murthy B. Epidemiological profile and management of snakebite cases–A cross sectional study from Himachal Pradesh, India. Clinical Epidemiology and Global Health. 2015;3:S96-S100.
28. Khalid H, Azrag RS. Retrospective hospital-based study on snakebite envenomation in Sudan. Transactions of The Royal Society of Tropical Medicine and Hygiene. 2021;115(9):992-7.
29. Hansson E, Cuadra S, Oudin A, de Jong K, Stroh E, Torén K, et al. Mapping snakebite epidemiology in Nicaragua–pitfalls and possible solutions. PLoS neglected tropical diseases. 2010;4(11):e896.
30. Chafiq F, Hami H, Mokhtari A, Soulaymani A, Rachida SB. Geographical distribution of health indicators related to snake bites and envenomation in Morocco between 1999 and 2013. Epidemiology and Health. 2018;40.
31. Hossain J, Biswas A, Rahman F, Mashreky SR, Dalal K, Rahman A. Snakebite Epidemiology in Bangladesh: A national community based health and injury survey. Health. 2016;8:479-86.
32. Iliev YT, Tufkova SG, Zagorov MY, Nikolova SM. Snake venom poisoning in the Plovdiv region from 2004 to 2012. Folia medica. 2014;56(1).
33. Jamali A, Yousif M, Kareem S, Ali S, Salman B, Imtiaz S. Epidemiology and complications of snakebite in rural area of Badin and Thar Sind, Pakistan. JPMA The Journal of the Pakistan Medical Association. 2022;72(8):1591-7.
34. Johnston CI, Ryan NM, Page CB, Buckley NA, Brown SG, O'Leary MA, et al. The Australian snakebite project, 2005–2015 (ASP‐20). Medical journal of Australia. 2017;207(3):119-25.
35. Karki D, Sharma B, Koirala R, Nagila A. Epidemiology and Clinical Outcome of Snakebite in Western Nepal: A Retrospective Study. Journal of Gandaki Medical College-Nepal. 2019;12(1):53-7.
36. Kassiri H, Khodkar I, Kazemi S, Kasiri N, Lotfi M. Epidemiological analysis of snakebite victims in southwestern Iran. Journal of Acute Disease. 2019;8(6):260-4.
37. Kharat R, Kedare R. Epidemiological Profile of Snake Bites over 1-Year Period from Tertiary Care Centre in Maval Region of Maharashtra, India. Indian Journal of Forensic Medicine & Toxicology. 2020;14(1).
38. Leite RdS, Targino ITG, Lopes YACF, Barros RM, Vieira AA. Epidemiology of snakebite accidents in the municipalities of the state of Paraíba, Brazil. Ciência & Saúde Coletiva. 2013;18:1463-71.
39. Lukšić B, Bradarić N, Prgomet S. Venomous snakebites in southern Croatia. Collegium antropologicum. 2006;30(1):191-7.
40. Machado C, Bochner R, Fiszon JT. Epidemiological profile of snakebites in Rio de Janeiro, Brazil, 2001-2006. Journal of Venomous Animals and Toxins including Tropical Diseases. 2012;18:217-24.
41. Magar CT, Devkota K, Gupta R, Shrestha RK, Sharma SK, Pandey DP. A hospital based epidemiological study of snakebite in Western Development Region, Nepal. Toxicon. 2013;69:98-102.
42. Mahmood MA, Halliday D, Cumming R, Thwin K-T, Kyaw MMZ, White J, et al. Snakebite incidence in two townships in Mandalay Division, Myanmar. PLoS neglected tropical diseases. 2018;12(7):e0006643.
43. Majumder D, Sinha A, Bhattacharya SK, Ram R, Dasgupta U, Ram A. Epidemiological profile of snake bite in south 24 Parganas district of West Bengal with focus on underreporting of snake bite deaths. Indian journal of public health. 2014;58(1):17-21.
44. Oliveira HFAD, Barros RM, Pasquino JA, Peixoto LR, Sousa JA, Leite RdS. Snakebite cases in the municipalities of the State of Paraíba, Brazil. Revista da Sociedade Brasileira de Medicina Tropical. 2013;46:617-24.
45. Oliveira LPd, Moreira JGdV, Sachett JdAG, Monteiro WM, Meneguetti DUdO, Bernarde PS. Snakebites in rio branco and surrounding region, Acre, Western Brazilian Amazon. Revista da Sociedade Brasileira de Medicina Tropical. 2020;53.
46. Pandey DP. Epidemiology of snakebites based on field survey in Chitwan and Nawalparasi districts, Nepal. Journal of Medical toxicology. 2007;3:164-8.
47. Pandey DP, Shrestha BR, Acharya KP, Shah KJ, Thapa-Magar C, Dhakal IP, et al. A prospective study of snakebite in a tertiary care hospital in south-western Nepal. Transactions of The Royal Society of Tropical Medicine and Hygiene. 2023;117(6):435-43.
48. Parajuli SB, Heera K, Luitel A, Shrestha M, Upadhyaya B. Snakebite Incidence, General Awareness and Belief of Snakebite Management at a Rural Municipality of Eastern Nepal. Journal of Nobel Medical College. 2022;11(2):67-73.
49. Patiño RS, Salazar-Valenzuela D, Robles-Loaiza AA, Santacruz-Ortega P, Almeida JR. A retrospective study of clinical and epidemiological characteristics of snakebite in Napo Province, Ecuadorian Amazon. Transactions of The Royal Society of Tropical Medicine and Hygiene. 2023;117(2):118-27.
50. Pecchio M, Suárez JA, Hesse S, Hersh AM, Gundacker ND. Descriptive epidemiology of snakebites in the Veraguas province of Panama, 2007–2008. Transactions of The Royal Society of Tropical Medicine and Hygiene. 2018;112(10):463-6.
51. Rahman R, Faiz MA, Selim S, Rahman B, Basher A, Jones A, et al. Annual incidence of snake bite in rural Bangladesh. PLoS neglected tropical diseases. 2010;4(10):e860.
52. Rai A, Chettri M, Dewan S, Khandelwal B, Chettri B. Epidemiological study of snakebite cases in Sikkim: Risk modeling with regard to the habitat suitability of common venomous snakes. PLoS neglected tropical diseases. 2021;15(11):e0009800.
53. Roriz KRPS, Zaqueo KD, Setubal SS, Katsuragawa TH, Silva RRd, Fernandes CFC, et al. Epidemiological study of snakebite cases in Brazilian Western Amazonia. Revista da Sociedade Brasileira de Medicina Tropical. 2018;51:338-46.
54. Ruha A-M, Kleinschmidt KC, Greene S, Spyres MB, Brent J, Wax P, et al. The epidemiology, clinical course, and management of snakebites in the North American Snakebite Registry. Journal of Medical Toxicology. 2017;13:309-20.
55. Sarkhel S, Ghosh R, Mana K, Gantait K. A hospital based epidemiological study of snakebite in Paschim Medinipur district, West Bengal, India. Toxicology Reports. 2017;4:415-9.
56. Sasa M, Cano SES. New insights into snakebite epidemiology in Costa Rica: A retrospective evaluation of medical records. Toxicon: X. 2020;7:100055.
57. Schneider MC, Vuckovic M, Montebello L, Sarpy C, Huang Q, Galan DI, et al. Snakebites in rural areas of Brazil by race: indigenous the most exposed group. International journal of environmental research and public health. 2021;18(17):9365.
58. Senek MZF, Kong SY, Shin SD, Sun KM, Kim J, Ro YS. Epidemiological profile and outcomes of snakebite injuries treated in emergency departments in South Korea, 2011–2016: a descriptive study. Transactions of The Royal Society of Tropical Medicine and Hygiene. 2019;113(10):590-8.
59. Silva AMd, Colombini M, Moura-da-Silva AM, Souza RMd, Monteiro WM, Bernarde PS. Epidemiological and clinical aspects of snakebites in the upper Juruá River region, western Brazilian Amazonia. Acta Amazonica. 2019;50:90-9.
60. Tavares AV, Araújo KAMd, Marques MRdV, Vieira AA, Leite RdS. The epidemiology of snakebite in the Rio Grande do Norte state, Northeastern Brazil. Revista do Instituto de Medicina Tropical de São Paulo. 2017;59.
61. Tchoffo D, Kamgno J, Kekeunou S, Yadufashije C, Nana Djeunga HC, Nkwescheu AS. High snakebite underreporting rate in the Centre Region of Cameroon: an observational study. BMC Public Health. 2019;19:1-7.
62. Vongphoumy I, Phongmany P, Sydala S, Prasith N, Reintjes R, Blessmann J. Snakebites in two rural districts in Lao PDR: community-based surveys disclose high incidence of an invisible public health problem. PLoS neglected tropical diseases. 2015;9(6):e0003887.
63. Wood D, Sartorius B, Hift R. Snakebite in north-eastern South Africa: clinical characteristics and risks for severity. South African Family Practice. 2016;58(2):62-7.
[truncated: 3 more columns]
